# Supplementary material for: Beyond Hot Flashes: The Role of Estrogen Receptors in Menopausal Mental Health and Cognitive Decline
Source: Brain Sci. 2025 Sep 16;15(9):1003. doi: 10.3390/brainsci15091003 (PMC12469143; doi:10.3390/brainsci15091003)
Supplement: Supplementary file 1 [file brainsci-15-01003-s001.zip]

Archive with 1 entries (1 files):
- brainsci-3855415-supplementary.pptx
